# Supplementary material for: Prevalence and factors associated with depressive symptoms among patients with epilepsy in Ethiopia: a national-based systematic review and meta-analysis
Source: Front Neurol. 2024 Feb 28;15:1352648. doi: 10.3389/fneur.2024.1352648 (PMC10946423; doi:10.3389/fneur.2024.1352648)
Supplement: Supplementary file 1 [file Data_Sheet_1.xlsx]

## Sheet: Sheet1
Authors	Year of publication	Meas tool	Yrs of pub group	Study design	Place of study	Region	Sample size	Prev depression in %	Stan prevalence	log prevalence	Stan Log prevalence
Tsegabrhan et al.	2014	BDI-Ⅱ	<2020	Institutional based Cross-sectional	Jimma	Oromia	300	49.3	2.88647	3.89792	2.75651
Biﬀtu et al.	2015	BDI-Ⅱ	<2020	Institutional based Cross-sectional	Gondar	Amhara	405	45.2	2.47304	3.8111	2.84786
Tegegne et al.	2015	HADS	<2020	Institutional based Cross-sectional	Addis Ababa	Addis Ababa	423	32.8	2.28271	3.49043	3.2047
Angelo	2018	BDI-Ⅱ	<2020	Institutional based Cross-sectional	Bench Maji	SNNPs	244	51.2	3.2	3.93574	2.71743
Chaka et al.	2018	PHQ-9	<2020	Institutional based Cross-sectional	Addis Ababa	Addis Ababa	422	43.8	2.41518	3.77963	2.88152
Duko et al.	2018	PHQ-9	<2020	Institutional based Cross-sectional	Hawassa	SNNPs	114	34.2	4.44297	3.53223	3.15647
Engidaw et al.	2020	BDI-Ⅱ	≥2020	Institutional based Cross-sectional	Elu Ababour	Oromia	402	48.1	2.49197	3.87328	2.7822
Nigussie et al.	2021	HADS	≥2020	Institutional based Cross-sectional	Gondar	Amhara	556	39.9	2.07676	3.68638	2.98303
Addis et al.	2021	HADS	≥2020	Institutional based Cross-sectional	Gondar	Amhara	370	37	2.50998	3.61092	3.06706
Seid and Mebrahtu	2022	PHQ-9	≥2020	Institutional based Cross-sectional	Mekelle	Tigray	296	34.8	2.76865	3.54962	3.13656

## Sheet: Sheet2
Authors	Yrs of pub	Setting	Region	Sample size	Prev dep(%)	Associated factors	OR	LCI	UCI	Log OR	Log LCI	Log UCI	Stan Log OR
Tsegabirhan et al	2014	Institutional-besed	Oromia	300	49.3	Perceived stigma	4.64	2.61	8.23	1.53471	0.95935	2.10779	0.292968
Tegegne et al.	2015	Institutional-besed	Addis Ababa	423	32.8	Perceived stigma	1.77	1.07	2.93	0.57098	0.0676586	1.075	0.256975
Chaka et al.	2018	Institutional-besed	Addis Ababa	422	43.8	Perceived stigma	2.47	1.59	3.83	0.904218	0.463734	1.34286	0.224268
Nigussie et al.	2021	Institutional-besed	Amhara	556	39.9	Perceived stigma	5.67	3.14	8.18	1.73519	1.14422	2.10169	0.244252
Addis et al.	2021	Institutional-besed	Amhara	370	37	Perceived stigma	3.89	2.27	6.68	1.35841	0.81978	1.89912	0.275341
Tsegabirhan et al	2014	Institutional-besed	Oromia	300	49.3	Frequency >=1/month	4.14	2.301	7.43	1.4207	0.833344	2.00553	0.299026
Bifftu et al	2015	Institutional-besed	Amhara	405	45.2	Frequency >=1/month	7.83	3.52	17.4	2.05796	1.25846	2.85647	0.407655
Tegegne et al.	2015	Institutional-besed	Addis Ababa	423	32.8	Frequency >=1/month	3.55	1.82	6.93	1.26695	0.598837	1.93586	0.341077
Nigussie et al.	2021	Institutional-besed	Amhara	556	39.9	Frequency >=1/month	2.01	1	4.26	0.698135	0	1.44927	0.369712
Tegegne et al.	2015	Institutional-besed	Addis Ababa	423	32.8	Poly pharmacy	1.85	1.08	3.17	0.615186	0.076961	1.15373	0.274686
Engidaw et al.	2020	Institutional-besed	Oromia	402	48.1	Poly pharmacy	2.73	2.52	7.14	1.0043	0.924259	1.96571	0.265677
Nigussie et al.	2021	Institutional-besed	Amhara	556	39.9	Poly pharmacy	1.77	1.02	3.09	0.57098	0.0198026	1.12817	0.282747
Bifftu et al	2015	Institutional-besed	Amhara	405	45.2	Onset <6 years old	5.29	4.09	15.89	1.66582	1.40854	2.76569	0.34621
Engidaw et al.	2020	Institutional-besed	Oromia	402	48.1	Onset <6 years old	2.4	2.1	7.91	0.875469	0.741937	2.06813	0.338314
Bifftu et al	2015	Institutional-besed	Amhara	405	45.2	Difficulty for adherence	4.8	2.57	8.96	1.56862	0.943906	2.19277	0.318588
Chaka et al.	2018	Institutional-besed	Addis Ababa	422	43.8	Difficulty for adherence	2.85	1.64	4.96	1.04732	0.494696	1.60141	0.282324
Angelo	2018	Institutional-besed	SNNPs	244	51.2	Difficulty for adherence	4.81	2.32	9.97	1.5707	0.841567	2.29958	0.371942
Bifftu et al	2015	Institutional-besed	Amhara	405	45.2	Perceived stress	6.21	3.69	10.44	1.82616	1.30563	2.34564	0.265311
Engidaw et al.	2020	Institutional-besed	Oromia	402	48.1	Perceived stress	3.21	2.7	8.41	1.16627	0.993252	2.12942	0.289839
